# Supplementary material for: Competing interests, clashing ideas and institutionalizing influence: insights into the political economy of malaria control from seven African countries
Source: Health Policy Plan. 2020 Dec 14;36(1):35–44. doi: 10.1093/heapol/czaa166 (PMC7938496; doi:10.1093/heapol/czaa166)
Supplement: czaa166_Supplementary_Data [file czaa166_supplementary_data.zip]

Archive with 2 entries (2 files):
- Interview_guide_general.docx
- Table 1.docx
